# Supplementary material for: New species of Plectromacronema Ulmer 1906 (Trichoptera: Hydropsychidae) from Brazil, with association of immature stages and aspects of its biology
Source: PLoS One. 2018 Jun 13;13(6):e0197573. doi: 10.1371/journal.pone.0197573 (PMC5999089; doi:10.1371/journal.pone.0197573)
Supplement: S1 Table — (XLSX) [file pone.0197573.s001.xlsx]

## Sheet: Larva measurements
	Length of case (cm)	Width of case (cm)	Date of collection	Locality name	Length of Larva (cm)
	4		2015-03-15	Cachoeira dos Crioulos
	2.7		2015-03-15	Cachoeira dos Crioulos
	2.6		2015-03-15	Cachoeira dos Crioulos
	4		2015-03-15	Cachoeira dos Crioulos
	5		2015-03-15	Cachoeira dos Crioulos
	4.3		2015-03-15	Cachoeira dos Crioulos
	2.7	0.5	2015-09-13	Cachoeira dos Crioulos
	2.6	0.5	2015-09-13	Cachoeira dos Crioulos
	3.5	0.4	2015-09-13	Cachoeira dos Crioulos
	4	0.4	2015-09-13	Cachoeira dos Crioulos
	2.6	0.4	2015-09-13	Cachoeira dos Crioulos
	3.3	0.5	2015-09-13	Cachoeira dos Crioulos
	2.5	0.2	2015-09-13	Cachoeira dos Crioulos
	2.4	0.3	2015-09-13	Cachoeira dos Crioulos
	2	0.3	2015-09-13	Cachoeira dos Crioulos
	2.5	0.5	2015-09-13	Cachoeira dos Crioulos
	2.1	0.3	2015-09-13	Cachoeira dos Crioulos
	1.5	0.4	2015-09-13	Cachoeira dos Crioulos
	1.8	0.4	2015-09-13	Cachoeira dos Crioulos
	1.3	0.2	2015-09-13	Cachoeira dos Crioulos
	3	0.2	2015-09-13	Cachoeira dos Crioulos
	3.9	0.4	2015-05-29	Cachoeira dos Crioulos
	2.7	0.4	2015-05-29	Cachoeira dos Crioulos
	3.1	0.4	2015-05-29	Cachoeira dos Crioulos
	2.2	0.4	2015-05-29	Cachoeira dos Crioulos
	3.8	0.5	2015-05-29	Cachoeira dos Crioulos
	3.6	0.5	2015-05-29	Cachoeira dos Crioulos
	2	0.4	2015-05-29	Cachoeira dos Crioulos
	2.7	0.4	2015-05-29	Cachoeira dos Crioulos
	2.1	0.3	2015-05-29	Cachoeira dos Crioulos
	2.3	0.4	2015-05-29	Cachoeira dos Crioulos
	2.3	0.4	2015-05-29	Cachoeira dos Crioulos
	2.5	0.3	2015-05-29	Cachoeira dos Crioulos
	2.9	0.4	2015-05-29	Cachoeira dos Crioulos
	2.7	0.5	2015-05-29	Cachoeira dos Crioulos
	2.3	0.3	2015-05-29	Cachoeira dos Crioulos
	1.9	0.3	2015-05-29	Cachoeira dos Crioulos
	2.5	0.2	2015-05-29	Cachoeira dos Crioulos
	2	0.5	2015-05-29	Cachoeira dos Crioulos
	1.8	0.3	2015-05-29	Cachoeira dos Crioulos
	1.6	0.3	2015-05-29	Cachoeira dos Crioulos
	1.8	0.3	2015-05-29	Cachoeira dos Crioulos
	1.1	0.2	2015-05-29	Cachoeira dos Crioulos
	1	0.2	2015-05-29	Cachoeira dos Crioulos
	1	0.2	2015-05-29	Cachoeira dos Crioulos
	1	0.2	2015-05-29	Cachoeira dos Crioulos
	1	0.3	2015-05-29	Cachoeira dos Crioulos
	1.1	0.2	2015-05-29	Cachoeira dos Crioulos
	1.3	0.3	2015-05-29	Cachoeira dos Crioulos
	3	0.5	2015-08-16	Prainha
	1.6	0.4	2015-08-16	Prainha
	4.2	0.5	2015-08-16	Prainha
	2.3	0.4	2015-08-16	Prainha
	1.5	0.3	2015-08-16	Prainha
	1	0.5	2015-08-16	Prainha
	4.2	0.5	2015-08-17	Poço dos Veados
	3.8	0.5	2015-08-17	Poço dos Veados
	4.8	0.5	2015-08-17	Poço dos Veados
	4.8	0.5	2015-08-17	Poço dos Veados
	6	0.5	2015-08-17	Poço dos Veados
	4.8	0.4	2015-08-17	Poço dos Veados
	4.9	0.5	2015-08-17	Poço dos Veados
	3.4	0.5	2015-08-17	Poço dos Veados
	4.2	0.4	2015-08-17	Poço dos Veados
	3.7	0.4	2015-08-17	Poço dos Veados
	4.1	0.5	2015-08-17	Poço dos Veados
	6	0.5	2015-08-17	Poço dos Veados
	4	0.4	2015-08-17	Poço dos Veados
	3.5	0.4	2015-08-17	Poço dos Veados
	3.9	0.4	2015-08-17	Poço dos Veados
	4.9	0.4	2015-08-17	Poço dos Veados
	3.5	0.4	2015-08-17	Poço dos Veados
	4	0.4	2015-08-17	Poço dos Veados
	3.8	0.3	2015-08-17	Poço dos Veados
	3.9	0.4	2015-08-17	Poço dos Veados
	2.7	0.4	2015-08-17	Poço dos Veados
	2.9	0.5	2015-08-17	Poço dos Veados
	2.3	0.5	2015-08-17	Poço dos Veados
	7.3	0.5	2015-08-17	Poço dos Veados
	4.8	0.5	2015-08-17	Poço dos Veados
	4	0.5	2015-08-17	Poço dos Veados
	5.7	0.5	2015-08-17	Poço dos Veados
	4.5	0.4	2015-08-17	Poço dos Veados
	3.7	0.4	2015-08-17	Poço dos Veados
	3.7	0.4	2015-08-17	Poço dos Veados
	5.1	0.4	2015-08-17	Poço dos Veados
	3.5	0.5	2015-08-17	Poço dos Veados
	2.6	0.4	2015-08-17	Poço dos Veados
	3	0.4	2015-08-17	Poço dos Veados
	2.4	0.4	2015-08-17	Poço dos Veados
	4.5	0.4	2015-08-17	Poço dos Veados
	3.3	0.5	2015-08-17	Poço dos Veados
	2.1	0.4	2015-08-17	Poço dos Veados
	2.4	0.5	2015-08-17	Poço dos Veados
	2.8	0.5	2015-08-17	Poço dos Veados
	2.2	0.3	2015-08-17	Poço dos Veados
	6.5	0.5	2015-09-14
	7.1	0.5	2015-09-14
	9	0.5	2015-09-14
	7.3	0.5	2015-09-14
	7.6	0.5	2015-09-14
	5.2	0.5	2015-09-14
	8.2	0.4	2015-09-14
	8.6	0.5	2015-09-14
	7.2	0.5	2015-09-14
	7.2	0.5	2015-09-14
	6	0.5	2015-09-14
	5	0.5	2015-09-14
	5.7	0.4	2015-09-14
	5.7	0.5	2015-09-14
	6.5	0.4	2015-09-14
	7.8	0.5	2015-09-14
	7	0.5	2015-09-14
	9	0.4	2015-09-14
	6	0.5	2015-09-14
	4	0.5	2015-09-14
	4.5	0.4	2015-09-14
	3.6	0.4	2015-09-14
	6.9	0.5	2015-09-14
	5.7	0.5	2015-09-14
	6	0.4	2015-09-14
	3.9	0.4	2015-09-14
	5.6	0.4	2015-09-14
	5.2	0.4	2015-09-14
	3	0.5	2015-09-14
	3.5	0.4	2015-09-14
	2.6	0.3	2015-09-14
	2.6	0.4	2015-09-14
	6.8	0.4	2015-09-14
	5	0.5	2015-09-14
	4.4	0.5	2015-09-14
	3.9	0.4	2015-09-13	Cachoeira dos Crioulos
	2.5	0.5	2015-09-13	Cachoeira dos Crioulos
	3.5	0.5	2015-09-13	Cachoeira dos Crioulos
	3.2	0.5	2015-09-13	Cachoeira dos Crioulos
	2.4	0.4	2015-09-13	Cachoeira dos Crioulos
	2.7	0.5	2015-09-13	Cachoeira dos Crioulos
	2.4	0.3	2015-09-13	Cachoeira dos Crioulos
	1.9	0.3	2015-09-13	Cachoeira dos Crioulos
	2.2	0.3	2015-09-13	Cachoeira dos Crioulos
	1.9	0.5	2015-09-13	Cachoeira dos Crioulos
	1.4	0.3	2015-09-13	Cachoeira dos Crioulos
	1.9	0.4	2015-09-13	Cachoeira dos Crioulos
	2.1	0.3	2015-09-13	Cachoeira dos Crioulos
	1.5	0.4	2015-09-13	Cachoeira dos Crioulos
	1	0.5	2015-09-13	Cachoeira dos Crioulos
	4.9	0.5	2015-10-23	Vau das Éguas
	6.1	0.4	2015-10-23	Vau das Éguas
	4.8	0.4	2015-10-23	Vau das Éguas
	6.4	0.4	2015-10-23	Vau das Éguas
	7.4	0.5	2015-10-23	Vau das Éguas
	5.2	0.4	2015-10-23	Vau das Éguas
	3.8	0.4	2015-10-23	Vau das Éguas
	3.7	0.4	2015-10-23	Vau das Éguas
	3.4	0.4	2015-10-23	Vau das Éguas
	4.3	0.4	2015-10-23	Vau das Éguas
	3.2	0.3	2015-10-23	Vau das Éguas
	3.2	0.4	2015-10-23	Vau das Éguas
	3.1	0.3	2015-10-23	Vau das Éguas
	3.1	0.4	2015-10-23	Vau das Éguas
	3.7	0.3	2015-10-23	Vau das Éguas
	2.9	0.4	2015-10-23	Vau das Éguas
	2.7	0.5	2015-10-23	Vau das Éguas
	2.9	0.5	2015-10-23	Vau das Éguas
	2.8	0.3	2015-10-23	Vau das Éguas
	2.8	0.4	2015-10-23	Vau das Éguas
	5.5	0.4	2015-10-23	Vau das Éguas
	6	0.4	2015-10-23	Vau das Éguas
	4	0.3	2015-10-23	Vau das Éguas
	5	0.5	2015-10-23	Vau das Éguas
	2.9	0.4	2015-10-23	Vau das Éguas
	3.7	0.5	2015-10-23	Vau das Éguas
	3	0.4	2015-10-23	Vau das Éguas
	3.4	0.4	2015-10-23	Vau das Éguas
	3.2	0.4	2015-10-23	Vau das Éguas
	3.6	0.5	2015-10-23	Vau das Éguas
	2.6	0.5	2015-10-23	Vau das Éguas
	3.7	0.5	2015-10-23	Vau das Éguas
	2.5	0.5	2015-10-23	Vau das Éguas
	3.1	0.4	2015-10-23	Vau das Éguas
	3	0.4	2015-10-23	Vau das Éguas
	4.9	0.5	2015-10-23	Vau das Éguas
	3.9	0.4	2015-10-23	Vau das Éguas
	2.3	0.3	2015-10-23	Vau das Éguas
	1.8	0.4	2015-10-23	Vau das Éguas
	2.4	0.4	2015-10-23	Vau das Éguas
	1.8	0.4	2015-10-23	Vau das Éguas
	4	0.4	2016-03-24	Vau das Éguas
	3.6	0.4	2016-03-24	Vau das Éguas
	2.3	0.4	2016-03-24	Vau das Éguas
	3.7	0.4	2016-03-24	Vau das Éguas
	2.8	0.4	2016-03-24	Vau das Éguas
	2.6	0.4	2016-03-24	Vau das Éguas
	2.3	0.3	2016-03-24	Vau das Éguas
	2.8	0.2	2016-03-24	Vau das Éguas
	2.4	0.3	2016-03-24	Vau das Éguas
	2	0.4	2016-03-24	Vau das Éguas
	2.8	0.2	2016-03-24	Vau das Éguas
	2.1	0.4	2016-03-25	Poço dos Veados
	4.9	0.5	2016-03-25	Poço dos Veados
	3.5	0.4	2016-03-25	Poço dos Veados
	3.9	0.5	2016-06-29	Prainha
	4.7	0.4	2016-06-29	Prainha
	3.2	0.4	2016-06-29	Prainha
	2	0.5	2016-06-29	Prainha
	1.3	0.5	2016-06-29	Prainha
	1.3	0.5	2016-06-29	Prainha
	3.4	0.2	2016-06-29	Prainha
	6.3	0.4	2016-06-30	Vau das Éguas
	6	0.4	2016-06-30	Vau das Éguas
	5.8	0.4	2016-06-30	Vau das Éguas
	3.7	0.4	2016-06-30	Vau das Éguas
	3.2	0.4	2016-06-30	Vau das Éguas
	3.5	0.5	2016-06-30	Vau das Éguas
	2.9	0.2	2016-06-30	Vau das Éguas
	2.7	0.3	2016-06-30	Vau das Éguas
	3	0.4	2016-06-30	Vau das Éguas	1.4
	4.5	0.4	2016-06-30	Poço dos Veados
	6	0.5	2016-06-30	Poço dos Veados
	6	0.5	2016-06-30	Poço dos Veados
	4.5	0.5	2016-06-30	Poço dos Veados
	4.4	0.5	2016-06-30	Poço dos Veados
	3.8	0.5	2016-06-30	Poço dos Veados
	5.3	0.5	2016-06-30	Poço dos Veados
	3.7	0.4	2016-06-30	Poço dos Veados
	2.6	0.4	2016-06-30	Poço dos Veados
	3.7	0.4	2016-06-30	Poço dos Veados
	2.8	0.4	2016-06-30	Poço dos Veados
	3.1	0.5	2016-06-30	Poço dos Veados
	2.6	0.4	2016-06-30	Poço dos Veados
	3	0.5	2016-06-30	Poço dos Veados
	2.2	0.5	2016-06-30	Poço dos Veados
	2.1	0.5	2016-06-30	Poço dos Veados
	2.3	0.4	2016-06-30	Poço dos Veados	1.4
	1.9	0.5	2016-06-30	Poço dos Veados	1.4
	2.4	0.5	2016-06-30	Poço dos Veados	1.4
	2	0.4	2016-06-30	Poço dos Veados	1.4
	3.2	0.4	2016-07-01	Cachoeira dos Crioulos
	3.1	0.5	2016-07-01	Cachoeira dos Crioulos
	3.5	0.5	2016-07-01	Cachoeira dos Crioulos
	4.3	0.5	2016-07-01	Cachoeira dos Crioulos
	3.2	0.4	2016-07-01	Cachoeira dos Crioulos
	1.2	0.5	2016-07-01	Cachoeira dos Crioulos	1.4
	2	0.5	2016-07-01	Cachoeira dos Crioulos	1.3
	2	0.2	2016-07-01	Cachoeira dos Crioulos	1.6
	4	0.4	2016-07-02	Poço dos Veados
	3.8	0.4	2016-07-02	Poço dos Veados
	4.2	0.4	2016-07-02	Poço dos Veados	1.7
	5.1	0.4	2016-07-02	Poço dos Veados	1.6
	3.4	0.4	2016-07-02	Poço dos Veados	1.5
	4	0.5	2016-07-02	Poço dos Veados	1.5
	5.3	0.5	2016-07-02	Poço dos Veados	1.2
	3.7	0.5	2016-07-02	Poço dos Veados	1.6
	6	0.3	2016-07-02	Poço dos Veados	1.1
	3.3	0.4	2016-07-02	Poço dos Veados	1.3
	3.2	0.4	2016-07-02	Poço dos Veados	1
	4.1	0.4	2016-07-02	Poço dos Veados	1.1
	4.7	0.4	2016-07-02	Poço dos Veados	1.3
	4.3	0.4	2016-07-02	Poço dos Veados	1.3
	2.9	0.4	2016-07-02	Poço dos Veados	1.5
	2.7	0.5	2016-07-02	Poço dos Veados	1.2
	2.5	0.5	2016-07-02	Poço dos Veados	1.5
	2.4	0.5	2016-07-02	Poço dos Veados	1.2
	2.9	0.3	2016-07-02	Poço dos Veados	1.1
	2.4	0.5	2016-07-02	Poço dos Veados	1.1
	4	0.4	2016-07-02	Poço dos Veados	1.8
	3.2	0.4	2016-07-02	Poço dos Veados
Mean	3.6	0.414559			1.36667

## Sheet: Adults
	Forewing Length Male (mm)	Forewing Length female (mm)
	13.73	9.66
		8.93
		11.51
		10.63
		8.81
		11.52
		11.99
Mean		10.4357
